# Supplementary material for: ﻿Taxonomic notes of subgenus Velia (Cesavelia) Koçak & Kemal, 2010 (Hemiptera, Heteroptera, Veliidae) from China, with description of one new species
Source: Zookeys. 2023 Feb 22;1149:37–52. doi: 10.3897/zookeys.1149.96680 (PMC10208237; doi:10.3897/zookeys.1149.96680)
Supplement: XML Treatment for Velia (Cesavelia) bui [file zookeys.1149.96680-treatment1.xml]

<!DOCTYPE tp:taxon-treatment
  PUBLIC "-//TaxonX//DTD Taxonomic Treatment Publishing DTD v0 20100105//EN" "tax-treatment-NSO.dtd">
<tp:taxon-treatment xmlns:tp="http://www.plazi.org/taxpub"><tp:treatment-meta><kwd-group><label>Taxon classification</label><kwd>
                  <named-content content-type="kingdom">Animalia</named-content>
                </kwd><kwd>
                  <named-content content-type="order">Hemiptera</named-content>
                </kwd><kwd>
                  <named-content content-type="family">Veliidae</named-content>
                </kwd></kwd-group><mixed-citation publication-type="journal"><person-group><name><surname>Jin</surname><given-names>Zezhong</given-names></name><name><surname>Fu</surname><given-names>Siying</given-names></name><name><surname>Ye</surname><given-names>Zhen</given-names></name></person-group><article-title>﻿Taxonomic notes of subgenus <italic><tp:taxon-name><tp:taxon-name-part taxon-name-part-type="genus" reg="Velia">Velia</tp:taxon-name-part></tp:taxon-name></italic> (<italic><tp:taxon-name><tp:taxon-name-part taxon-name-part-type="genus" reg="Velia"/><tp:taxon-name-part taxon-name-part-type="subgenus" reg="Cesavelia">Cesavelia</tp:taxon-name-part></tp:taxon-name></italic>) Koçak &amp; Kemal, 2010 (<tp:taxon-name><tp:taxon-name-part taxon-name-part-type="order">Hemiptera</tp:taxon-name-part></tp:taxon-name>, <tp:taxon-name><tp:taxon-name-part taxon-name-part-type="suborder">Heteroptera</tp:taxon-name-part></tp:taxon-name>, <tp:taxon-name><tp:taxon-name-part taxon-name-part-type="family">Veliidae</tp:taxon-name-part></tp:taxon-name>) from China, with description of one new species</article-title><source>Zookeys</source><day>22</day><month>02</month><year>2023</year><volume>1149</volume><fpage>37</fpage><lpage>52</lpage><pub-id pub-id-type="doi">10.3897/zookeys.1149.96680</pub-id></mixed-citation></tp:treatment-meta><tp:nomenclature><label>﻿</label><tp:taxon-name><object-id xmlns:xlink="http://www.w3.org/1999/xlink" content-type="arpha" xlink:type="simple">E4608581-68B7-5BB2-B6C0-E620FF1C86D1</object-id><tp:taxon-name-part taxon-name-part-type="genus" reg="Velia">Velia</tp:taxon-name-part> (<tp:taxon-name-part taxon-name-part-type="subgenus" reg="Cesavelia">Cesavelia</tp:taxon-name-part>) <tp:taxon-name-part taxon-name-part-type="species" reg="bui">bui</tp:taxon-name-part> <object-id xmlns:xlink="http://www.w3.org/1999/xlink" content-type="zoobank" xlink:type="simple">https://zoobank.org/40E8683C-27BF-43A4-A29C-ACE62F1BA7C5</object-id></tp:taxon-name><tp:taxon-status xmlns:xlink="http://www.w3.org/1999/xlink" xlink:type="simple">sp. nov.</tp:taxon-status><xref ref-type="fig" rid="F1">Figs 1a–c</xref><xref ref-type="fig" rid="F3">, 3a, b</xref><xref ref-type="fig" rid="F5">, 5a</xref><xref ref-type="fig" rid="F6">, 6a, b</xref><xref ref-type="fig" rid="F7">, 7a, e</xref><xref ref-type="fig" rid="F8">, 8a–c</xref><xref ref-type="fig" rid="F9">, 9a, b</xref></tp:nomenclature><tp:treatment-sec sec-type="material" id="SECID0EQMAC"><title>Material examined.</title><p><bold><italic>Holotype</italic></bold>: apterous ♂, China, Hubei Province, Wufeng County, Houhe National Nature Reserve: <named-content xmlns:xlink="http://www.w3.org/1999/xlink" content-type="dwc:verbatimCoordinates" xlink:type="simple"><named-content content-type="geo-json" specific-use="{&#34;type&#34;:&#34;Point&#34;,&#34;coordinates&#34;:[110.552000,30.086900]}" id="NCID0E5MAC" xlink:type="simple">30.0869°N, 110.5520°E</named-content></named-content>; 1085 m a.s.l.; 2015-VIII-8; Zhen Ye leg. (<named-content xmlns:xlink="http://www.w3.org/1999/xlink" content-type="dwc:institutional_code" xlink:title="Institute of Entomology, College of Life Sciences, Nankai University" xlink:href="http://grbio.org/institution/nankai-university" xlink:type="simple">NKUM</named-content>). <bold><italic>Paratypes</italic></bold>: 1 apterous ♀ 1 macropterous ♀, same data as holotype (<named-content xmlns:xlink="http://www.w3.org/1999/xlink" content-type="dwc:institutional_code" xlink:title="Institute of Entomology, College of Life Sciences, Nankai University" xlink:href="http://grbio.org/institution/nankai-university" xlink:type="simple">NKUM</named-content>).</p></tp:treatment-sec><tp:treatment-sec sec-type="diagnosis" id="SECID0EONAC"><title>Diagnosis.</title><p>Body large, mainly brown. Connexiva straight in dorsal view, with dark yellow strips in male and brighter strips in female (Figs <xref ref-type="fig" rid="F1">1a–c</xref>, <xref ref-type="fig" rid="F3">3a, b</xref>), connexival spines sharp and dorsocaudally directed in female (Fig. <xref ref-type="fig" rid="F3">3a, b</xref>); abdominal segment VIII of male stout and ventrally concaved (Fig. <xref ref-type="fig" rid="F6">6a, b</xref>); proctiger of male with triangular dilations on each side and broadly rounded hind margin (Fig. <xref ref-type="fig" rid="F7">7a</xref>).</p><fig id="F1" position="float" orientation="portrait"><object-id xmlns:xlink="http://www.w3.org/1999/xlink" content-type="doi" xlink:type="simple">10.3897/zookeys.1149.96680.figure1</object-id><object-id xmlns:xlink="http://www.w3.org/1999/xlink" content-type="arpha" xlink:type="simple">F4D1E158-7AF5-5365-BDCE-9CF6D9C4F1FC</object-id><label>Figure 1.</label><caption><p>Habitus of females and male of <tp:taxon-name><tp:taxon-name-part taxon-name-part-type="genus" reg="Velia">Velia</tp:taxon-name-part> (<tp:taxon-name-part taxon-name-part-type="subgenus" reg="Cesavelia">Cesavelia</tp:taxon-name-part>) <tp:taxon-name-part taxon-name-part-type="species" reg="bui">bui</tp:taxon-name-part></tp:taxon-name> sp. nov. in dorsal view <bold>a</bold> apterous female <bold>b</bold> apterous male <bold>c</bold> macropterous female. Scale bar: 2.0 <abbrev xmlns:xlink="http://www.w3.org/1999/xlink" xlink:title="millimeters" id="ABBRID0EEPAC" xlink:type="simple">mm</abbrev>.</p></caption><graphic xmlns:xlink="http://www.w3.org/1999/xlink" xlink:href="zookeys-1149-037_article-96680__-g001.jpg" position="float" orientation="portrait" xlink:type="simple" id="oo_814272.jpg"><uri content-type="original_file" xlink:type="simple">https://binary.pensoft.net/fig/814272</uri></graphic></fig></tp:treatment-sec><tp:treatment-sec sec-type="comparisons" id="SECID0ENPAC"><title>Comparative notes.</title><p><italic><tp:taxon-name><tp:taxon-name-part taxon-name-part-type="genus" reg="Velia">Velia</tp:taxon-name-part><tp:taxon-name-part taxon-name-part-type="species" reg="bui">bui</tp:taxon-name-part></tp:taxon-name></italic> sp. nov. and <italic><tp:taxon-name><tp:taxon-name-part taxon-name-part-type="genus" reg="Velia">V.</tp:taxon-name-part><tp:taxon-name-part taxon-name-part-type="species" reg="longiconnexiva">longiconnexiva</tp:taxon-name-part></tp:taxon-name></italic> are similar in the coloration and size of the body. However, the female of <italic><tp:taxon-name><tp:taxon-name-part taxon-name-part-type="genus" reg="Velia">V.</tp:taxon-name-part><tp:taxon-name-part taxon-name-part-type="species" reg="bui">bui</tp:taxon-name-part></tp:taxon-name></italic> sp. nov. can be easily distinguished from that of <italic><tp:taxon-name><tp:taxon-name-part taxon-name-part-type="genus" reg="Velia">V.</tp:taxon-name-part><tp:taxon-name-part taxon-name-part-type="species" reg="longiconnexiva">longiconnexiva</tp:taxon-name-part></tp:taxon-name></italic> by its nearly straight connexiva and relatively slender, straight, sharp, slightly directed dorsad connexival spines (Fig. <xref ref-type="fig" rid="F3">3a, b</xref> vs. 3c, d). The male of the new species can be distinguished from that of <italic><tp:taxon-name><tp:taxon-name-part taxon-name-part-type="genus" reg="Velia">V.</tp:taxon-name-part><tp:taxon-name-part taxon-name-part-type="species" reg="longiconnexiva">longiconnexiva</tp:taxon-name-part></tp:taxon-name></italic> by its relatively stout segment VIII in lateral view and slightly emarginated dorsal hind margin (Fig. <xref ref-type="fig" rid="F6">6a, b</xref> vs. 6c, d), the triangular lateral dilations and the broadly rounded hind margin of proctiger (Fig. <xref ref-type="fig" rid="F7">7a</xref> vs. 7b).</p></tp:treatment-sec><tp:treatment-sec sec-type="description" id="SECID0EXBAE"><title>Description of apterous male</title><p><bold>(holotype). Measurements.</bold> Body: length 7.00, width 1.90. Head: length 0.58, width: 1.13, width about 1.95 times length. Antenna: 4.97 (1.63+1.13+1.13+1.08), length of antennal segment I about 1.44 times head width. Pronotum: width about 1.03 times length (length 1.48, width 1.53). Lengths of leg segments (femur: tibia: tarsus (tarsal segment I + segment II + segment III)): fore leg: 2.13: 2.13: 0.73 (0.05+0.25+0.43); middle leg: 3.13: 3.30: 1.88 (0.13+1.00+0.75), length of mesotarsus II about 1.33 times length of mesotarsus III; hind leg: 2.95: 3.38: 1.66 (0.08+0.95+0.63), length of metatarsus II about 1.51 times length of metatarsus III. Abdominal segment VIII: length about 1.67 times width (length 1.64, width 0.98).</p><p><bold>Color</bold> (Fig. <xref ref-type="fig" rid="F1">1b</xref>). Body mainly brown, with scattered silvery pubescence. Pronotum with a row of black punctures near anterior margin and other punctures scattered on posterior lobe. Median part of anterior pronotal lobe and midline of pronotum dark orange; metanotum completely dark brown. Sides of abdomen dark brown, with dark orange stripes along connexiva. Silvery pubescence usually distinctly denser on anterolateral corners of pronotum, lateral corners of metanotum and lateral parts of abdominal mediotergites.</p><p><bold>Structure.</bold> Body relatively large, covered with dense, short pubescence. <bold><italic>Head</italic></bold> (Fig. <xref ref-type="fig" rid="F1">1b</xref>): triangular, almost perpendicular to thorax, without deflection; anteclypeus and postclypeus with dense, peg-like setae; antennal sockets prominent, antennal segment I much longer than head width, slightly thicker than antennal segments II–IV. <bold><italic>Thorax</italic></bold> (Fig. <xref ref-type="fig" rid="F1">1b</xref>): pronotum slightly wider than length, hind margin of pronotum broadly rounded, lateral parts of pronotum medially with distinct constrictions, middle part slightly raised and lateral parts of anterior pronotal lobe concaved; mesonotum completely hidden beneath pronotal lobe and hind part of metanotum visible in dorsal view; lateral evaporatoriums slender, with a cluster of suberect, thick setae on each side; legs mainly with decumbent or suberect setae, tarsi of fore legs short, tarsi of middle and hind legs long and slender; profemora moderately incrassate, slightly curved and contracted subapically; mesofemora medially slender, mesotibiae slender and ventrally with a row of long, erect setae on each side; metafemora (Fig. <xref ref-type="fig" rid="F5">5a</xref>) relatively stout, ventrally with two rows of small teeth and two prominent long teeth on each side, metatibiae ventrally with two rows of small spines and dorsally with a row of suberect setae on each side. <bold><italic>Abdomen</italic></bold> (Figs <xref ref-type="fig" rid="F1">1b</xref>, <xref ref-type="fig" rid="F6">6a, b</xref>): relatively slender; mediotergite I concave laterally, mediotergites II–VII almost flat; connexiva moderately raised, almost parallel without convergence, connexival spines sharp, caudally pointed; abdominal segment VIII (Fig. <xref ref-type="fig" rid="F6">6a, b</xref>) relatively stout, ventrally concaved in lateral view, posteriorly with dense setae, dorsal hind margin of abdominal segment VIII medially emarginated. <bold><italic>Genital segments</italic></bold> (Figs <xref ref-type="fig" rid="F7">7a</xref>, <xref ref-type="fig" rid="F8">8a–c</xref>, <xref ref-type="fig" rid="F9">9a, b</xref>): relatively large and visible in vitro; proctiger (Fig. <xref ref-type="fig" rid="F7">7a</xref>) relatively flat, with a triangular dilation on each side, posteriorly with short, sparse setae; paramere (Fig. <xref ref-type="fig" rid="F8">8a–c</xref>) sickle-shaped, relatively slender, with thick setae on external side, apexes slightly blunt, subapical part with distinct dilation; endosoma (Fig. <xref ref-type="fig" rid="F9">9a, b</xref>) stout, apical ends of lateral sclerites distinctly constricted, dorsal sclerites weakly sclerotized, translucent and curved, secondary ventral sclerite slender, accessory sclerite absent.</p></tp:treatment-sec><tp:treatment-sec sec-type="description" id="SECID0EHEAE"><title>Description of apterous female.</title><p><bold>Measurements.</bold> Body: length 7.30, width: 2.13. Head: length 0.80, width: 1.13, width about 1.41 times length. Antenna: 5.02 (1.63+1.13+1.13+1.13), length of antennal segment I about 1.44 times head width. Pronotum: width about 1.08 times length (length 1.70, width 1.83). Length of leg segments (femur: tibia: tarsus (tarsal segment I + segment II + segment III)): fore leg: 2.13: 2.13: 0.76 (0.08+0.25+0.43); middle leg: 3.13: 3.25: 1.89 (0.13+1.13+0.63), length of mesotarsus II about 1.79 times length of mesotarsus III; hind leg: 3.00: 3.38: 1.59 (0.08+0.88+0.63), length of metatarsus II about 1.40 times length of metatarsus III.</p><p><bold>Color</bold> (Figs <xref ref-type="fig" rid="F1">1a</xref>, <xref ref-type="fig" rid="F3">3a, b</xref>). Similar to apterous male with following exceptions: hind margin of pronotum, median part of metanotum and all mediotergites dark orange. Stripes along connexiva much brighter.</p><p><bold>Structure.</bold> Body slightly larger than apterous male. <bold><italic>Head</italic></bold> (Figs <xref ref-type="fig" rid="F1">1a</xref>, <xref ref-type="fig" rid="F3">3a, b</xref>): Similar to apterous male with following exceptions: the antennal segment I more bent. <bold><italic>Thorax</italic></bold> (Figs <xref ref-type="fig" rid="F1">1a</xref>, <xref ref-type="fig" rid="F3">3a, b</xref>): similar to apterous male with following exceptions: posterior pronotal lobe distinctly wider than anterior pronotal lobe; profemora much slender; metafemora slender, ventrally with two rows of small spines on each side, metatibiae ventrally without any spines or teeth. <bold><italic>Abdomen</italic></bold> (Figs <xref ref-type="fig" rid="F1">1a</xref>, <xref ref-type="fig" rid="F3">3a, b</xref>): similar to apterous male with following exceptions: relatively stout; connexiva gradually convergent toward abdominal apex, connexival spines long, slender and straight, slightly dorsocaudally directed. <bold><italic>Genital segments</italic></bold>: gonocoxae and gonapophyses semi-membranous, rami strongly sclerotized; proctiger (Fig. <xref ref-type="fig" rid="F7">7e</xref>) broad, sub-circle, posteriorly with short, sparse setae.</p></tp:treatment-sec><tp:treatment-sec sec-type="description" id="SECID0EHGAE"><title>Description of macropterous female.</title><p><bold>Measurements.</bold> Body: length 7.50, width 2.38. Head: length 0.72, width 1.18, width about 1.64 times length. Antenna: 5.12 (1.68+1.13+1.18+1.13), length of antennal segment I about 1.42 times head width. Pronotum: width about 0.90 times length (length 2.63, width 2.38). Lengths of leg segments (femur: tibia: tarsus (tarsal segment I + segment II + segment III)): fore leg: 2.13: 2.13: 0.71 (0.08+0.25+0.38); middle leg: 3.00: 3.38: 1.82 (0.05+1.04+0.73), length of mesotarsus II about 1.42 times length of mesotarsus III; hind leg: 3.00: 3.35: 1.64 (0.08+0.93+0.63), length of metatarsus II about 1.48 times length of metatarsus III. Wing: length: 4.65, width: 1.16.</p><p><bold>Color</bold> (Fig. <xref ref-type="fig" rid="F1">1c</xref>). Similar to apterous female with following exceptions: hind margin of pronotum medially orangish; forewing brownish with dark brown veins and three white spots; sides of abdominal segments III–VI including connexiva with dark orange marks.</p><p><bold>Structure.</bold> Body slightly larger than apterous female. <bold><italic>Head</italic></bold> (Fig. <xref ref-type="fig" rid="F1">1c</xref>): similar to apterous female. <bold><italic>Thorax</italic></bold> (Fig. <xref ref-type="fig" rid="F1">1c</xref>): similar to apterous female with following exceptions: pronotum large, nearly pentagonal, with broad posterior lobe completely covering the meso- and metanotum, humeral corners prominent; each forewing with three spots (Fig. <xref ref-type="fig" rid="F1">1c</xref>): a thin spot in first basal cell, a large teardrop-shaped spot in apical cell and a suborbicular spot between the free apical veins. <bold><italic>Abdomen and genital segments</italic></bold>: similar to apterous female.</p></tp:treatment-sec><tp:treatment-sec sec-type="Macropterous male" id="SECID0EQHAE"><title>Macropterous male.</title><p>Unknown.</p></tp:treatment-sec><tp:treatment-sec sec-type="etymology" id="SECID0EVHAE"><title>Etymology.</title><p>The species is named in honor of Prof. Wenjun Bu (<named-content xmlns:xlink="http://www.w3.org/1999/xlink" content-type="dwc:institutional_code" xlink:title="Institute of Entomology, College of Life Sciences, Nankai University" xlink:href="http://grbio.org/institution/nankai-university" xlink:type="simple">NKUM</named-content>) for his outstanding contribution to the studies on Chinese fauna of <tp:taxon-name><tp:taxon-name-part taxon-name-part-type="suborder">Heteroptera</tp:taxon-name-part></tp:taxon-name>, on the occasion of his 60<sup>th</sup> birthday.</p></tp:treatment-sec><tp:treatment-sec sec-type="distribution" id="SECID0EGIAE"><title>Distribution.</title><p>China (Hubei) (Fig. <xref ref-type="fig" rid="F11">11</xref>).</p></tp:treatment-sec><tp:treatment-sec><!--Section generated to contain objects referenced in tp:taxon-treatment.--><fig id="F3" position="float" orientation="portrait"><object-id xmlns:xlink="http://www.w3.org/1999/xlink" content-type="doi" xlink:type="simple">10.3897/zookeys.1149.96680.figure3</object-id><object-id xmlns:xlink="http://www.w3.org/1999/xlink" content-type="arpha" xlink:type="simple">19065EC0-A432-52F2-943B-DC4FD62CDC5E</object-id><label>Figure 3.</label><caption><p>Bodies of <italic><tp:taxon-name><tp:taxon-name-part taxon-name-part-type="genus" reg="Velia">Velia</tp:taxon-name-part></tp:taxon-name></italic> spp. (apterous female) <bold>a</bold><italic><tp:taxon-name><tp:taxon-name-part taxon-name-part-type="genus" reg="Velia">V.</tp:taxon-name-part><tp:taxon-name-part taxon-name-part-type="species" reg="bui">bui</tp:taxon-name-part></tp:taxon-name></italic> sp. nov., dorsal view <bold>b</bold><italic><tp:taxon-name><tp:taxon-name-part taxon-name-part-type="genus" reg="Velia">V.</tp:taxon-name-part><tp:taxon-name-part taxon-name-part-type="species" reg="bui">bui</tp:taxon-name-part></tp:taxon-name></italic> sp. nov., lateral view <bold>c</bold><italic><tp:taxon-name><tp:taxon-name-part taxon-name-part-type="genus" reg="Velia">V.</tp:taxon-name-part><tp:taxon-name-part taxon-name-part-type="species" reg="longiconnexiva">longiconnexiva</tp:taxon-name-part></tp:taxon-name></italic>, dorsal view <bold>d</bold><italic><tp:taxon-name><tp:taxon-name-part taxon-name-part-type="genus" reg="Velia">V.</tp:taxon-name-part><tp:taxon-name-part taxon-name-part-type="species" reg="longiconnexiva">longiconnexiva</tp:taxon-name-part></tp:taxon-name></italic>, lateral view <bold>e</bold><italic><tp:taxon-name><tp:taxon-name-part taxon-name-part-type="genus" reg="Velia">V.</tp:taxon-name-part><tp:taxon-name-part taxon-name-part-type="species" reg="sinensis">sinensis</tp:taxon-name-part></tp:taxon-name></italic>, dorsal view <bold>f</bold><italic><tp:taxon-name><tp:taxon-name-part taxon-name-part-type="genus" reg="Velia">V.</tp:taxon-name-part><tp:taxon-name-part taxon-name-part-type="species" reg="sinensis">sinensis</tp:taxon-name-part></tp:taxon-name></italic>, lateral view <bold>g</bold><italic><tp:taxon-name><tp:taxon-name-part taxon-name-part-type="genus" reg="Velia">V.</tp:taxon-name-part><tp:taxon-name-part taxon-name-part-type="species" reg="tonkina">tonkina</tp:taxon-name-part></tp:taxon-name></italic>, dorsal view <bold>h</bold><italic><tp:taxon-name><tp:taxon-name-part taxon-name-part-type="genus" reg="Velia">V.</tp:taxon-name-part><tp:taxon-name-part taxon-name-part-type="species" reg="tonkina">tonkina</tp:taxon-name-part></tp:taxon-name></italic>, lateral view. Scale bar: 2.0 <abbrev xmlns:xlink="http://www.w3.org/1999/xlink" xlink:title="millimeters" id="ABBRID0E1SAE" xlink:type="simple">mm</abbrev>.</p></caption><graphic xmlns:xlink="http://www.w3.org/1999/xlink" xlink:href="zookeys-1149-037_article-96680__-g003.jpg" position="float" orientation="portrait" xlink:type="simple" id="oo_814274.jpg"><uri content-type="original_file" xlink:type="simple">https://binary.pensoft.net/fig/814274</uri></graphic></fig><fig id="F5" position="float" orientation="portrait"><object-id xmlns:xlink="http://www.w3.org/1999/xlink" content-type="doi" xlink:type="simple">10.3897/zookeys.1149.96680.figure5</object-id><object-id xmlns:xlink="http://www.w3.org/1999/xlink" content-type="arpha" xlink:type="simple">D426886A-BC4D-583C-BA43-0CDE62F91464</object-id><label>Figure 5.</label><caption><p>Metafemora of males, showing patterns of spines <bold>a</bold><italic><tp:taxon-name><tp:taxon-name-part taxon-name-part-type="genus" reg="Velia">V.</tp:taxon-name-part><tp:taxon-name-part taxon-name-part-type="species" reg="bui">bui</tp:taxon-name-part></tp:taxon-name></italic> sp. nov. <bold>b</bold><italic><tp:taxon-name><tp:taxon-name-part taxon-name-part-type="genus" reg="Velia">V.</tp:taxon-name-part><tp:taxon-name-part taxon-name-part-type="species" reg="longiconnexiva">longiconnexiva</tp:taxon-name-part></tp:taxon-name></italic><bold>c</bold><italic><tp:taxon-name><tp:taxon-name-part taxon-name-part-type="genus" reg="Velia">V.</tp:taxon-name-part><tp:taxon-name-part taxon-name-part-type="species" reg="sinensis">sinensis</tp:taxon-name-part></tp:taxon-name></italic><bold>d</bold><italic><tp:taxon-name><tp:taxon-name-part taxon-name-part-type="genus" reg="Velia">V.</tp:taxon-name-part><tp:taxon-name-part taxon-name-part-type="species" reg="tonkina">tonkina</tp:taxon-name-part></tp:taxon-name></italic>. Scale bar: 1.0 <abbrev xmlns:xlink="http://www.w3.org/1999/xlink" xlink:title="millimeters" id="ABBRID0EL3AE" xlink:type="simple">mm</abbrev>.</p></caption><graphic xmlns:xlink="http://www.w3.org/1999/xlink" xlink:href="zookeys-1149-037_article-96680__-g005.jpg" position="float" orientation="portrait" xlink:type="simple" id="oo_814276.jpg"><uri content-type="original_file" xlink:type="simple">https://binary.pensoft.net/fig/814276</uri></graphic></fig><fig id="F6" position="float" orientation="portrait"><object-id xmlns:xlink="http://www.w3.org/1999/xlink" content-type="doi" xlink:type="simple">10.3897/zookeys.1149.96680.figure6</object-id><object-id xmlns:xlink="http://www.w3.org/1999/xlink" content-type="arpha" xlink:type="simple">4939BADF-B82E-5ED0-91F5-535AC30A1BB3</object-id><label>Figure 6.</label><caption><p>Abdominal segments VIII of males <bold>a</bold><italic><tp:taxon-name><tp:taxon-name-part taxon-name-part-type="genus" reg="Velia">V.</tp:taxon-name-part><tp:taxon-name-part taxon-name-part-type="species" reg="bui">bui</tp:taxon-name-part></tp:taxon-name></italic> sp. nov., ventral view <bold>b</bold><italic><tp:taxon-name><tp:taxon-name-part taxon-name-part-type="genus" reg="Velia">V.</tp:taxon-name-part><tp:taxon-name-part taxon-name-part-type="species" reg="bui">bui</tp:taxon-name-part></tp:taxon-name></italic> sp. nov., lateral view <bold>c</bold><italic><tp:taxon-name><tp:taxon-name-part taxon-name-part-type="genus" reg="Velia">V.</tp:taxon-name-part><tp:taxon-name-part taxon-name-part-type="species" reg="longiconnexiva">longiconnexiva</tp:taxon-name-part></tp:taxon-name></italic>, ventral view <bold>d</bold><italic><tp:taxon-name><tp:taxon-name-part taxon-name-part-type="genus" reg="Velia">V.</tp:taxon-name-part><tp:taxon-name-part taxon-name-part-type="species" reg="longiconnexiva">longiconnexiva</tp:taxon-name-part></tp:taxon-name></italic>, lateral view <bold>e</bold><italic><tp:taxon-name><tp:taxon-name-part taxon-name-part-type="genus" reg="Velia">V.</tp:taxon-name-part><tp:taxon-name-part taxon-name-part-type="species" reg="sinensis">sinensis</tp:taxon-name-part></tp:taxon-name></italic>, ventral view <bold>f</bold><italic><tp:taxon-name><tp:taxon-name-part taxon-name-part-type="genus" reg="Velia">V.</tp:taxon-name-part><tp:taxon-name-part taxon-name-part-type="species" reg="sinensis">sinensis</tp:taxon-name-part></tp:taxon-name></italic>, lateral view <bold>g</bold><italic><tp:taxon-name><tp:taxon-name-part taxon-name-part-type="genus" reg="Velia">V.</tp:taxon-name-part><tp:taxon-name-part taxon-name-part-type="species" reg="tonkina">tonkina</tp:taxon-name-part></tp:taxon-name></italic>, ventral view <bold>h</bold><italic><tp:taxon-name><tp:taxon-name-part taxon-name-part-type="genus" reg="Velia">V.</tp:taxon-name-part><tp:taxon-name-part taxon-name-part-type="species" reg="tonkina">tonkina</tp:taxon-name-part></tp:taxon-name></italic>, lateral view. Scale bar: 1.0 <abbrev xmlns:xlink="http://www.w3.org/1999/xlink" xlink:title="millimeters" id="ABBRID0EFAAG" xlink:type="simple">mm</abbrev>.</p></caption><graphic xmlns:xlink="http://www.w3.org/1999/xlink" xlink:href="zookeys-1149-037_article-96680__-g006.jpg" position="float" orientation="portrait" xlink:type="simple" id="oo_814277.jpg"><uri content-type="original_file" xlink:type="simple">https://binary.pensoft.net/fig/814277</uri></graphic></fig><fig id="F7" position="float" orientation="portrait"><object-id xmlns:xlink="http://www.w3.org/1999/xlink" content-type="doi" xlink:type="simple">10.3897/zookeys.1149.96680.figure7</object-id><object-id xmlns:xlink="http://www.w3.org/1999/xlink" content-type="arpha" xlink:type="simple">9ECD5B78-EFBF-5451-9F3C-DFEEC83CACCB</object-id><label>Figure 7.</label><caption><p>Proctigers of <italic><tp:taxon-name><tp:taxon-name-part taxon-name-part-type="genus" reg="Velia">Velia</tp:taxon-name-part></tp:taxon-name></italic> spp. <bold>a</bold><italic><tp:taxon-name><tp:taxon-name-part taxon-name-part-type="genus" reg="Velia">V.</tp:taxon-name-part><tp:taxon-name-part taxon-name-part-type="species" reg="bui">bui</tp:taxon-name-part></tp:taxon-name></italic> sp. nov., male <bold>b</bold><italic><tp:taxon-name><tp:taxon-name-part taxon-name-part-type="genus" reg="Velia">V.</tp:taxon-name-part><tp:taxon-name-part taxon-name-part-type="species" reg="longiconnexiva">longiconnexiva</tp:taxon-name-part></tp:taxon-name></italic>, male <bold>c</bold><italic><tp:taxon-name><tp:taxon-name-part taxon-name-part-type="genus" reg="Velia">V.</tp:taxon-name-part><tp:taxon-name-part taxon-name-part-type="species" reg="sinensis">sinensis</tp:taxon-name-part></tp:taxon-name></italic>, male <bold>d</bold><italic><tp:taxon-name><tp:taxon-name-part taxon-name-part-type="genus" reg="Velia">V.</tp:taxon-name-part><tp:taxon-name-part taxon-name-part-type="species" reg="tonkina">tonkina</tp:taxon-name-part></tp:taxon-name></italic>, male <bold>e</bold><italic><tp:taxon-name><tp:taxon-name-part taxon-name-part-type="genus" reg="Velia">V.</tp:taxon-name-part><tp:taxon-name-part taxon-name-part-type="species" reg="bui">bui</tp:taxon-name-part></tp:taxon-name></italic> sp. nov., female <bold>f</bold><italic><tp:taxon-name><tp:taxon-name-part taxon-name-part-type="genus" reg="Velia">V.</tp:taxon-name-part><tp:taxon-name-part taxon-name-part-type="species" reg="longiconnexiva">longiconnexiva</tp:taxon-name-part></tp:taxon-name></italic>, female <bold>g</bold><italic><tp:taxon-name><tp:taxon-name-part taxon-name-part-type="genus" reg="Velia">V.</tp:taxon-name-part><tp:taxon-name-part taxon-name-part-type="species" reg="sinensis">sinensis</tp:taxon-name-part></tp:taxon-name></italic>, female <bold>h</bold><italic><tp:taxon-name><tp:taxon-name-part taxon-name-part-type="genus" reg="Velia">V.</tp:taxon-name-part><tp:taxon-name-part taxon-name-part-type="species" reg="tonkina">tonkina</tp:taxon-name-part></tp:taxon-name></italic>, female. Scale bar: 0.5 <abbrev xmlns:xlink="http://www.w3.org/1999/xlink" xlink:title="millimeters" id="ABBRID0EFEAG" xlink:type="simple">mm</abbrev>.</p></caption><graphic xmlns:xlink="http://www.w3.org/1999/xlink" xlink:href="zookeys-1149-037_article-96680__-g007.jpg" position="float" orientation="portrait" xlink:type="simple" id="oo_814278.jpg"><uri content-type="original_file" xlink:type="simple">https://binary.pensoft.net/fig/814278</uri></graphic></fig><fig id="F8" position="float" orientation="portrait"><object-id xmlns:xlink="http://www.w3.org/1999/xlink" content-type="doi" xlink:type="simple">10.3897/zookeys.1149.96680.figure8</object-id><object-id xmlns:xlink="http://www.w3.org/1999/xlink" content-type="arpha" xlink:type="simple">A3C6E17C-0CBE-5095-88AB-BC871BAFEED1</object-id><label>Figure 8.</label><caption><p>Parameres of males <bold>a</bold><italic><tp:taxon-name><tp:taxon-name-part taxon-name-part-type="genus" reg="Velia">V.</tp:taxon-name-part><tp:taxon-name-part taxon-name-part-type="species" reg="bui">bui</tp:taxon-name-part></tp:taxon-name></italic> sp. nov., external view <bold>b</bold><italic><tp:taxon-name><tp:taxon-name-part taxon-name-part-type="genus" reg="Velia">V.</tp:taxon-name-part><tp:taxon-name-part taxon-name-part-type="species" reg="bui">bui</tp:taxon-name-part></tp:taxon-name></italic> sp. nov., perpendicular view <bold>c</bold><italic><tp:taxon-name><tp:taxon-name-part taxon-name-part-type="genus" reg="Velia">V.</tp:taxon-name-part><tp:taxon-name-part taxon-name-part-type="species" reg="bui">bui</tp:taxon-name-part></tp:taxon-name></italic> sp. nov., internal view <bold>d</bold><italic><tp:taxon-name><tp:taxon-name-part taxon-name-part-type="genus" reg="Velia">V.</tp:taxon-name-part><tp:taxon-name-part taxon-name-part-type="species" reg="longiconnexiva">longiconnexiva</tp:taxon-name-part></tp:taxon-name></italic>, external view <bold>e</bold><italic><tp:taxon-name><tp:taxon-name-part taxon-name-part-type="genus" reg="Velia">V.</tp:taxon-name-part><tp:taxon-name-part taxon-name-part-type="species" reg="longiconnexiva">longiconnexiva</tp:taxon-name-part></tp:taxon-name></italic>, perpendicular view <bold>f</bold><italic><tp:taxon-name><tp:taxon-name-part taxon-name-part-type="genus" reg="Velia">V.</tp:taxon-name-part><tp:taxon-name-part taxon-name-part-type="species" reg="longiconnexiva">longiconnexiva</tp:taxon-name-part></tp:taxon-name></italic>, internal view <bold>g</bold><italic><tp:taxon-name><tp:taxon-name-part taxon-name-part-type="genus" reg="Velia">V.</tp:taxon-name-part><tp:taxon-name-part taxon-name-part-type="species" reg="sinensis">sinensis</tp:taxon-name-part></tp:taxon-name></italic>, external view <bold>h</bold><italic><tp:taxon-name><tp:taxon-name-part taxon-name-part-type="genus" reg="Velia">V.</tp:taxon-name-part><tp:taxon-name-part taxon-name-part-type="species" reg="sinensis">sinensis</tp:taxon-name-part></tp:taxon-name></italic>, perpendicular view <bold>i</bold><italic><tp:taxon-name><tp:taxon-name-part taxon-name-part-type="genus" reg="Velia">V.</tp:taxon-name-part><tp:taxon-name-part taxon-name-part-type="species" reg="sinensis">sinensis</tp:taxon-name-part></tp:taxon-name></italic>, internal view <bold>j</bold><italic><tp:taxon-name><tp:taxon-name-part taxon-name-part-type="genus" reg="Velia">V.</tp:taxon-name-part><tp:taxon-name-part taxon-name-part-type="species" reg="tonkina">tonkina</tp:taxon-name-part></tp:taxon-name></italic>, external view <bold>k</bold><italic><tp:taxon-name><tp:taxon-name-part taxon-name-part-type="genus" reg="Velia">V.</tp:taxon-name-part><tp:taxon-name-part taxon-name-part-type="species" reg="tonkina">tonkina</tp:taxon-name-part></tp:taxon-name></italic>, perpendicular view <bold>l</bold><italic><tp:taxon-name><tp:taxon-name-part taxon-name-part-type="genus" reg="Velia">V.</tp:taxon-name-part><tp:taxon-name-part taxon-name-part-type="species" reg="tonkina">tonkina</tp:taxon-name-part></tp:taxon-name></italic>, internal view. Scale bar: 0.2 <abbrev xmlns:xlink="http://www.w3.org/1999/xlink" xlink:title="millimeters" id="ABBRID0EVPAG" xlink:type="simple">mm</abbrev>.</p></caption><graphic xmlns:xlink="http://www.w3.org/1999/xlink" xlink:href="zookeys-1149-037_article-96680__-g008.jpg" position="float" orientation="portrait" xlink:type="simple" id="oo_814279.jpg"><uri content-type="original_file" xlink:type="simple">https://binary.pensoft.net/fig/814279</uri></graphic></fig><fig id="F9" position="float" orientation="portrait"><object-id xmlns:xlink="http://www.w3.org/1999/xlink" content-type="doi" xlink:type="simple">10.3897/zookeys.1149.96680.figure9</object-id><object-id xmlns:xlink="http://www.w3.org/1999/xlink" content-type="arpha" xlink:type="simple">595CF3A9-89D0-5229-995A-C6846BADD899</object-id><label>Figure 9.</label><caption><p>Endosomal structures of <italic><tp:taxon-name><tp:taxon-name-part taxon-name-part-type="genus" reg="Velia">Velia</tp:taxon-name-part></tp:taxon-name></italic> spp. (males) <bold>a</bold><italic><tp:taxon-name><tp:taxon-name-part taxon-name-part-type="genus" reg="Velia">V.</tp:taxon-name-part><tp:taxon-name-part taxon-name-part-type="species" reg="bui">bui</tp:taxon-name-part></tp:taxon-name></italic> sp. nov., dorsal view <bold>b</bold><italic><tp:taxon-name><tp:taxon-name-part taxon-name-part-type="genus" reg="Velia">V.</tp:taxon-name-part><tp:taxon-name-part taxon-name-part-type="species" reg="bui">bui</tp:taxon-name-part></tp:taxon-name></italic> sp. nov., lateral view <bold>c</bold><italic><tp:taxon-name><tp:taxon-name-part taxon-name-part-type="genus" reg="Velia">V.</tp:taxon-name-part><tp:taxon-name-part taxon-name-part-type="species" reg="longiconnexiva">longiconnexiva</tp:taxon-name-part></tp:taxon-name></italic>, dorsal view <bold>d</bold><italic><tp:taxon-name><tp:taxon-name-part taxon-name-part-type="genus" reg="Velia">V.</tp:taxon-name-part><tp:taxon-name-part taxon-name-part-type="species" reg="longiconnexiva">longiconnexiva</tp:taxon-name-part></tp:taxon-name></italic>, lateral view <bold>e</bold><italic><tp:taxon-name><tp:taxon-name-part taxon-name-part-type="genus" reg="Velia">V.</tp:taxon-name-part><tp:taxon-name-part taxon-name-part-type="species" reg="sinensis">sinensis</tp:taxon-name-part></tp:taxon-name></italic>, dorsal view <bold>f</bold><italic><tp:taxon-name><tp:taxon-name-part taxon-name-part-type="genus" reg="Velia">V.</tp:taxon-name-part><tp:taxon-name-part taxon-name-part-type="species" reg="sinensis">sinensis</tp:taxon-name-part></tp:taxon-name></italic>, lateral view <bold>g</bold><italic><tp:taxon-name><tp:taxon-name-part taxon-name-part-type="genus" reg="Velia">V.</tp:taxon-name-part><tp:taxon-name-part taxon-name-part-type="species" reg="tonkina">tonkina</tp:taxon-name-part></tp:taxon-name></italic>, dorsal view <bold>h</bold><italic><tp:taxon-name><tp:taxon-name-part taxon-name-part-type="genus" reg="Velia">V.</tp:taxon-name-part><tp:taxon-name-part taxon-name-part-type="species" reg="tonkina">tonkina</tp:taxon-name-part></tp:taxon-name></italic>, lateral view. Scale bar: 0.2 <abbrev xmlns:xlink="http://www.w3.org/1999/xlink" xlink:title="millimeters" id="ABBRID0EPUAG" xlink:type="simple">mm</abbrev>. (ds = dorsal sclerite, ls = lateral sclerite, svs = secondary ventral sclerite).</p></caption><graphic xmlns:xlink="http://www.w3.org/1999/xlink" xlink:href="zookeys-1149-037_article-96680__-g009.jpg" position="float" orientation="portrait" xlink:type="simple" id="oo_814280.jpg"><uri content-type="original_file" xlink:type="simple">https://binary.pensoft.net/fig/814280</uri></graphic></fig><fig id="F11" position="float" orientation="portrait"><object-id xmlns:xlink="http://www.w3.org/1999/xlink" content-type="doi" xlink:type="simple">10.3897/zookeys.1149.96680.figure11</object-id><object-id xmlns:xlink="http://www.w3.org/1999/xlink" content-type="arpha" xlink:type="simple">2A923BEF-F0E5-5CD7-81E1-152DA5D9ECA7</object-id><label>Figure 11.</label><caption><p>Geographical distribution of subgenus <tp:taxon-name><tp:taxon-name-part taxon-name-part-type="genus" reg="Velia">Velia</tp:taxon-name-part> (<tp:taxon-name-part taxon-name-part-type="subgenus" reg="Cesavelia">Cesavelia</tp:taxon-name-part>)</tp:taxon-name>.</p></caption><graphic xmlns:xlink="http://www.w3.org/1999/xlink" xlink:href="zookeys-1149-037_article-96680__-g011.jpg" position="float" orientation="portrait" xlink:type="simple" id="oo_814282.jpg"><uri content-type="original_file" xlink:type="simple">https://binary.pensoft.net/fig/814282</uri></graphic></fig></tp:treatment-sec></tp:taxon-treatment>
