# Supplementary material for: ﻿Taxonomic notes of subgenus Velia (Cesavelia) Koçak & Kemal, 2010 (Hemiptera, Heteroptera, Veliidae) from China, with description of one new species
Source: Zookeys. 2023 Feb 22;1149:37–52. doi: 10.3897/zookeys.1149.96680 (PMC10208237; doi:10.3897/zookeys.1149.96680)
Supplement: XML Treatment for Velia sinensis [file zookeys.1149.96680-treatment3.xml]

<!DOCTYPE tp:taxon-treatment
  PUBLIC "-//TaxonX//DTD Taxonomic Treatment Publishing DTD v0 20100105//EN" "tax-treatment-NSO.dtd">
<tp:taxon-treatment xmlns:tp="http://www.plazi.org/taxpub"><tp:treatment-meta><kwd-group><label>Taxon classification</label><kwd>
                  <named-content content-type="kingdom">Animalia</named-content>
                </kwd><kwd>
                  <named-content content-type="order">Hemiptera</named-content>
                </kwd><kwd>
                  <named-content content-type="family">Veliidae</named-content>
                </kwd></kwd-group><mixed-citation publication-type="journal"><person-group><name><surname>Jin</surname><given-names>Zezhong</given-names></name><name><surname>Fu</surname><given-names>Siying</given-names></name><name><surname>Ye</surname><given-names>Zhen</given-names></name></person-group><article-title>﻿Taxonomic notes of subgenus <italic><tp:taxon-name><tp:taxon-name-part taxon-name-part-type="genus" reg="Velia">Velia</tp:taxon-name-part></tp:taxon-name></italic> (<italic><tp:taxon-name><tp:taxon-name-part taxon-name-part-type="genus" reg="Velia"/><tp:taxon-name-part taxon-name-part-type="subgenus" reg="Cesavelia">Cesavelia</tp:taxon-name-part></tp:taxon-name></italic>) Koçak &amp; Kemal, 2010 (<tp:taxon-name><tp:taxon-name-part taxon-name-part-type="order">Hemiptera</tp:taxon-name-part></tp:taxon-name>, <tp:taxon-name><tp:taxon-name-part taxon-name-part-type="suborder">Heteroptera</tp:taxon-name-part></tp:taxon-name>, <tp:taxon-name><tp:taxon-name-part taxon-name-part-type="family">Veliidae</tp:taxon-name-part></tp:taxon-name>) from China, with description of one new species</article-title><source>Zookeys</source><day>22</day><month>02</month><year>2023</year><volume>1149</volume><fpage>37</fpage><lpage>52</lpage><pub-id pub-id-type="doi">10.3897/zookeys.1149.96680</pub-id></mixed-citation></tp:treatment-meta><tp:nomenclature><label>﻿</label><tp:taxon-name>
                <object-id xmlns:xlink="http://www.w3.org/1999/xlink" content-type="arpha" xlink:type="simple">B6B5053F-E98B-5EC0-93FF-132027257DB0</object-id>
                <tp:taxon-name-part taxon-name-part-type="genus" reg="Velia">Velia</tp:taxon-name-part>
                <tp:taxon-name-part taxon-name-part-type="species" reg="sinensis">sinensis</tp:taxon-name-part>
              </tp:taxon-name><tp:taxon-authority>Andersen, 1981</tp:taxon-authority><xref ref-type="fig" rid="F2">Figs 2c, d</xref><xref ref-type="fig" rid="F3">, 3e, f</xref><xref ref-type="fig" rid="F4">, 4a–l</xref><xref ref-type="fig" rid="F5">, 5c</xref><xref ref-type="fig" rid="F6">, 6e, f</xref><xref ref-type="fig" rid="F7">, 7c, g</xref><xref ref-type="fig" rid="F8">, 8g–i</xref><xref ref-type="fig" rid="F9">, 9e, f</xref></tp:nomenclature><tp:treatment-sec sec-type="material" id="SECID0EDWAE"><title>Material examined.</title><p>2 apterous ♂♂ 2 apterous ♀♀, China, Sichuan Province, Emei Mountain, Jiu Lao Dong Scenic area: 1800–1900 m a.s.l.; 1957-VII-22; Keren Huang leg. (<named-content xmlns:xlink="http://www.w3.org/1999/xlink" content-type="dwc:institutional_code" xlink:title="Institute of Entomology, College of Life Sciences, Nankai University" xlink:href="http://grbio.org/institution/nankai-university" xlink:type="simple">NKUM</named-content>). 5 apterous ♀♀, China, Sichuan Province, Meishan City, Hongya County, Yanv Lake: <named-content xmlns:xlink="http://www.w3.org/1999/xlink" content-type="dwc:verbatimCoordinates" xlink:type="simple"><named-content content-type="geo-json" specific-use="{&#34;type&#34;:&#34;Point&#34;,&#34;coordinates&#34;:[103.085800,29.633500]}" id="NCID0EQWAE" xlink:type="simple">29.6335°N, 103.0858°E</named-content></named-content>; 2013-VII-25; Xin Yu &amp; Xubo Jiang leg. (<named-content xmlns:xlink="http://www.w3.org/1999/xlink" content-type="dwc:institutional_code" xlink:title="Institute of Entomology, College of Life Sciences, Nankai University" xlink:href="http://grbio.org/institution/nankai-university" xlink:type="simple">NKUM</named-content>). 1 apterous ♂ 7 apterous ♀♀, CHINA, Sichuan Province, Mianyang City, Qianfoshan National Nature Reserve: <named-content xmlns:xlink="http://www.w3.org/1999/xlink" content-type="dwc:verbatimCoordinates" xlink:type="simple"><named-content content-type="geo-json" specific-use="{&#34;type&#34;:&#34;Point&#34;,&#34;coordinates&#34;:[103.033600,29.888000]}" id="NCID0E3WAE" xlink:type="simple">29.8880°N, 103.0336°E</named-content></named-content>; 2400 m a.s.l.; 2015-VII-17; Zhen Ye &amp; Chenguang Zheng leg. (<named-content xmlns:xlink="http://www.w3.org/1999/xlink" content-type="dwc:institutional_code" xlink:title="Institute of Entomology, College of Life Sciences, Nankai University" xlink:href="http://grbio.org/institution/nankai-university" xlink:type="simple">NKUM</named-content>). 1 apterous ♂ 4 apterous ♀♀, China, Sichuan Province, Dujiangyan City, Taian Town, Qingchenghoushan Scenic area: <named-content xmlns:xlink="http://www.w3.org/1999/xlink" content-type="dwc:verbatimCoordinates" xlink:type="simple"><named-content content-type="geo-json" specific-use="{&#34;type&#34;:&#34;Point&#34;,&#34;coordinates&#34;:[103.477800,30.918900]}" id="NCID0EIXAE" xlink:type="simple">30.9189°N, 103.4778°E</named-content></named-content>; 918 m a.s.l.; 2014-VII-14; Zhen Ye, Yahui Zhen &amp; Chenguang Zheng leg. (<named-content xmlns:xlink="http://www.w3.org/1999/xlink" content-type="dwc:institutional_code" xlink:title="Institute of Entomology, College of Life Sciences, Nankai University" xlink:href="http://grbio.org/institution/nankai-university" xlink:type="simple">NKUM</named-content>). 1 apterous ♂ 6 apterous ♀♀, China, Sichuan Province, Ebian County, XinchangTown, Yangziyan Village: <named-content xmlns:xlink="http://www.w3.org/1999/xlink" content-type="dwc:verbatimCoordinates" xlink:type="simple"><named-content content-type="geo-json" specific-use="{&#34;type&#34;:&#34;Point&#34;,&#34;coordinates&#34;:[103.263100,29.247800]}" id="NCID0EUXAE" xlink:type="simple">29.2478°N, 103.2631°E</named-content></named-content>; 1022 m a.s.l.; 2017-VII-27; Chenguang Zheng leg. (<named-content xmlns:xlink="http://www.w3.org/1999/xlink" content-type="dwc:institutional_code" xlink:title="Institute of Entomology, College of Life Sciences, Nankai University" xlink:href="http://grbio.org/institution/nankai-university" xlink:type="simple">NKUM</named-content>).</p></tp:treatment-sec><tp:treatment-sec sec-type="diagnosis" id="SECID0E4XAE"><title>Diagnosis.</title><p>Body large, mainly dark brown to black, commonly dull (Figs <xref ref-type="fig" rid="F2">2c, d</xref>, <xref ref-type="fig" rid="F3">3e, f</xref>, <xref ref-type="fig" rid="F4">4a–l</xref>), but some individuals with conspicuous orange strips along connexiva (Fig. <xref ref-type="fig" rid="F4">4k, l</xref>); abdominal segment VIII of male small and slightly concaved ventrally (Fig. <xref ref-type="fig" rid="F6">6e, f</xref>); proctiger of male simple, with rounded hind margin (Fig. <xref ref-type="fig" rid="F7">7c</xref>).</p><fig id="F4" position="float" orientation="portrait"><object-id xmlns:xlink="http://www.w3.org/1999/xlink" content-type="doi" xlink:type="simple">10.3897/zookeys.1149.96680.figure4</object-id><object-id xmlns:xlink="http://www.w3.org/1999/xlink" content-type="arpha" xlink:type="simple">72EB57DC-AF19-5988-935B-1DDB609EE1C8</object-id><label>Figure 4.</label><caption><p>Abdomen of <italic><tp:taxon-name><tp:taxon-name-part taxon-name-part-type="genus" reg="Velia">V.</tp:taxon-name-part><tp:taxon-name-part taxon-name-part-type="species" reg="sinensis">sinensis</tp:taxon-name-part></tp:taxon-name></italic> (females) from Qianfoshan National Nature Reserve, Mianyang City, Sichuan Province, China <bold>a</bold> connexiva strongly convergent type I, dorsal view <bold>b</bold> connexiva strongly convergent type I, lateral view <bold>c</bold> connexiva strongly convergent type II, dorsal view <bold>d</bold> connexiva strongly convergent type II, lateral view <bold>e</bold> connexiva moderately convergent type I, dorsal view <bold>f</bold> connexiva moderately convergent type I, lateral view <bold>g</bold> connexiva moderately convergent type II, dorsal view <bold>h</bold> connexiva moderately convergent type II, lateral view <bold>i</bold> connexiva slightly convergent type I, dorsal view <bold>j</bold> connexiva slightly convergent type I, lateral view <bold>k</bold> connexiva slightly convergent type II, dorsal view <bold>l</bold> connexiva slightly convergent type II, lateral view. Scale bar: 2.0 <abbrev xmlns:xlink="http://www.w3.org/1999/xlink" xlink:title="millimeters" id="ABBRID0EG1AE" xlink:type="simple">mm</abbrev>.</p></caption><graphic xmlns:xlink="http://www.w3.org/1999/xlink" xlink:href="zookeys-1149-037_article-96680__-g004.jpg" position="float" orientation="portrait" xlink:type="simple" id="oo_814275.jpg"><uri content-type="original_file" xlink:type="simple">https://binary.pensoft.net/fig/814275</uri></graphic></fig><fig id="F5" position="float" orientation="portrait"><object-id xmlns:xlink="http://www.w3.org/1999/xlink" content-type="doi" xlink:type="simple">10.3897/zookeys.1149.96680.figure5</object-id><object-id xmlns:xlink="http://www.w3.org/1999/xlink" content-type="arpha" xlink:type="simple">D426886A-BC4D-583C-BA43-0CDE62F91464</object-id><label>Figure 5.</label><caption><p>Metafemora of males, showing patterns of spines <bold>a</bold><italic><tp:taxon-name><tp:taxon-name-part taxon-name-part-type="genus" reg="Velia">V.</tp:taxon-name-part><tp:taxon-name-part taxon-name-part-type="species" reg="bui">bui</tp:taxon-name-part></tp:taxon-name></italic> sp. nov. <bold>b</bold><italic><tp:taxon-name><tp:taxon-name-part taxon-name-part-type="genus" reg="Velia">V.</tp:taxon-name-part><tp:taxon-name-part taxon-name-part-type="species" reg="longiconnexiva">longiconnexiva</tp:taxon-name-part></tp:taxon-name></italic><bold>c</bold><italic><tp:taxon-name><tp:taxon-name-part taxon-name-part-type="genus" reg="Velia">V.</tp:taxon-name-part><tp:taxon-name-part taxon-name-part-type="species" reg="sinensis">sinensis</tp:taxon-name-part></tp:taxon-name></italic><bold>d</bold><italic><tp:taxon-name><tp:taxon-name-part taxon-name-part-type="genus" reg="Velia">V.</tp:taxon-name-part><tp:taxon-name-part taxon-name-part-type="species" reg="tonkina">tonkina</tp:taxon-name-part></tp:taxon-name></italic>. Scale bar: 1.0 <abbrev xmlns:xlink="http://www.w3.org/1999/xlink" xlink:title="millimeters" id="ABBRID0EL3AE" xlink:type="simple">mm</abbrev>.</p></caption><graphic xmlns:xlink="http://www.w3.org/1999/xlink" xlink:href="zookeys-1149-037_article-96680__-g005.jpg" position="float" orientation="portrait" xlink:type="simple" id="oo_814276.jpg"><uri content-type="original_file" xlink:type="simple">https://binary.pensoft.net/fig/814276</uri></graphic></fig><fig id="F6" position="float" orientation="portrait"><object-id xmlns:xlink="http://www.w3.org/1999/xlink" content-type="doi" xlink:type="simple">10.3897/zookeys.1149.96680.figure6</object-id><object-id xmlns:xlink="http://www.w3.org/1999/xlink" content-type="arpha" xlink:type="simple">4939BADF-B82E-5ED0-91F5-535AC30A1BB3</object-id><label>Figure 6.</label><caption><p>Abdominal segments VIII of males <bold>a</bold><italic><tp:taxon-name><tp:taxon-name-part taxon-name-part-type="genus" reg="Velia">V.</tp:taxon-name-part><tp:taxon-name-part taxon-name-part-type="species" reg="bui">bui</tp:taxon-name-part></tp:taxon-name></italic> sp. nov., ventral view <bold>b</bold><italic><tp:taxon-name><tp:taxon-name-part taxon-name-part-type="genus" reg="Velia">V.</tp:taxon-name-part><tp:taxon-name-part taxon-name-part-type="species" reg="bui">bui</tp:taxon-name-part></tp:taxon-name></italic> sp. nov., lateral view <bold>c</bold><italic><tp:taxon-name><tp:taxon-name-part taxon-name-part-type="genus" reg="Velia">V.</tp:taxon-name-part><tp:taxon-name-part taxon-name-part-type="species" reg="longiconnexiva">longiconnexiva</tp:taxon-name-part></tp:taxon-name></italic>, ventral view <bold>d</bold><italic><tp:taxon-name><tp:taxon-name-part taxon-name-part-type="genus" reg="Velia">V.</tp:taxon-name-part><tp:taxon-name-part taxon-name-part-type="species" reg="longiconnexiva">longiconnexiva</tp:taxon-name-part></tp:taxon-name></italic>, lateral view <bold>e</bold><italic><tp:taxon-name><tp:taxon-name-part taxon-name-part-type="genus" reg="Velia">V.</tp:taxon-name-part><tp:taxon-name-part taxon-name-part-type="species" reg="sinensis">sinensis</tp:taxon-name-part></tp:taxon-name></italic>, ventral view <bold>f</bold><italic><tp:taxon-name><tp:taxon-name-part taxon-name-part-type="genus" reg="Velia">V.</tp:taxon-name-part><tp:taxon-name-part taxon-name-part-type="species" reg="sinensis">sinensis</tp:taxon-name-part></tp:taxon-name></italic>, lateral view <bold>g</bold><italic><tp:taxon-name><tp:taxon-name-part taxon-name-part-type="genus" reg="Velia">V.</tp:taxon-name-part><tp:taxon-name-part taxon-name-part-type="species" reg="tonkina">tonkina</tp:taxon-name-part></tp:taxon-name></italic>, ventral view <bold>h</bold><italic><tp:taxon-name><tp:taxon-name-part taxon-name-part-type="genus" reg="Velia">V.</tp:taxon-name-part><tp:taxon-name-part taxon-name-part-type="species" reg="tonkina">tonkina</tp:taxon-name-part></tp:taxon-name></italic>, lateral view. Scale bar: 1.0 <abbrev xmlns:xlink="http://www.w3.org/1999/xlink" xlink:title="millimeters" id="ABBRID0EFAAG" xlink:type="simple">mm</abbrev>.</p></caption><graphic xmlns:xlink="http://www.w3.org/1999/xlink" xlink:href="zookeys-1149-037_article-96680__-g006.jpg" position="float" orientation="portrait" xlink:type="simple" id="oo_814277.jpg"><uri content-type="original_file" xlink:type="simple">https://binary.pensoft.net/fig/814277</uri></graphic></fig><fig id="F7" position="float" orientation="portrait"><object-id xmlns:xlink="http://www.w3.org/1999/xlink" content-type="doi" xlink:type="simple">10.3897/zookeys.1149.96680.figure7</object-id><object-id xmlns:xlink="http://www.w3.org/1999/xlink" content-type="arpha" xlink:type="simple">9ECD5B78-EFBF-5451-9F3C-DFEEC83CACCB</object-id><label>Figure 7.</label><caption><p>Proctigers of <italic><tp:taxon-name><tp:taxon-name-part taxon-name-part-type="genus" reg="Velia">Velia</tp:taxon-name-part></tp:taxon-name></italic> spp. <bold>a</bold><italic><tp:taxon-name><tp:taxon-name-part taxon-name-part-type="genus" reg="Velia">V.</tp:taxon-name-part><tp:taxon-name-part taxon-name-part-type="species" reg="bui">bui</tp:taxon-name-part></tp:taxon-name></italic> sp. nov., male <bold>b</bold><italic><tp:taxon-name><tp:taxon-name-part taxon-name-part-type="genus" reg="Velia">V.</tp:taxon-name-part><tp:taxon-name-part taxon-name-part-type="species" reg="longiconnexiva">longiconnexiva</tp:taxon-name-part></tp:taxon-name></italic>, male <bold>c</bold><italic><tp:taxon-name><tp:taxon-name-part taxon-name-part-type="genus" reg="Velia">V.</tp:taxon-name-part><tp:taxon-name-part taxon-name-part-type="species" reg="sinensis">sinensis</tp:taxon-name-part></tp:taxon-name></italic>, male <bold>d</bold><italic><tp:taxon-name><tp:taxon-name-part taxon-name-part-type="genus" reg="Velia">V.</tp:taxon-name-part><tp:taxon-name-part taxon-name-part-type="species" reg="tonkina">tonkina</tp:taxon-name-part></tp:taxon-name></italic>, male <bold>e</bold><italic><tp:taxon-name><tp:taxon-name-part taxon-name-part-type="genus" reg="Velia">V.</tp:taxon-name-part><tp:taxon-name-part taxon-name-part-type="species" reg="bui">bui</tp:taxon-name-part></tp:taxon-name></italic> sp. nov., female <bold>f</bold><italic><tp:taxon-name><tp:taxon-name-part taxon-name-part-type="genus" reg="Velia">V.</tp:taxon-name-part><tp:taxon-name-part taxon-name-part-type="species" reg="longiconnexiva">longiconnexiva</tp:taxon-name-part></tp:taxon-name></italic>, female <bold>g</bold><italic><tp:taxon-name><tp:taxon-name-part taxon-name-part-type="genus" reg="Velia">V.</tp:taxon-name-part><tp:taxon-name-part taxon-name-part-type="species" reg="sinensis">sinensis</tp:taxon-name-part></tp:taxon-name></italic>, female <bold>h</bold><italic><tp:taxon-name><tp:taxon-name-part taxon-name-part-type="genus" reg="Velia">V.</tp:taxon-name-part><tp:taxon-name-part taxon-name-part-type="species" reg="tonkina">tonkina</tp:taxon-name-part></tp:taxon-name></italic>, female. Scale bar: 0.5 <abbrev xmlns:xlink="http://www.w3.org/1999/xlink" xlink:title="millimeters" id="ABBRID0EFEAG" xlink:type="simple">mm</abbrev>.</p></caption><graphic xmlns:xlink="http://www.w3.org/1999/xlink" xlink:href="zookeys-1149-037_article-96680__-g007.jpg" position="float" orientation="portrait" xlink:type="simple" id="oo_814278.jpg"><uri content-type="original_file" xlink:type="simple">https://binary.pensoft.net/fig/814278</uri></graphic></fig></tp:treatment-sec><tp:treatment-sec sec-type="comparisons" id="SECID0EOEAG"><title>Comparative notes.</title><p>The comparison between <italic><tp:taxon-name><tp:taxon-name-part taxon-name-part-type="genus" reg="Velia">V.</tp:taxon-name-part><tp:taxon-name-part taxon-name-part-type="species" reg="sinensis">sinensis</tp:taxon-name-part></tp:taxon-name></italic> and <italic><tp:taxon-name><tp:taxon-name-part taxon-name-part-type="genus" reg="Velia">V.</tp:taxon-name-part><tp:taxon-name-part taxon-name-part-type="species" reg="tonkina">tonkina</tp:taxon-name-part></tp:taxon-name></italic> has been elucidated by <xref ref-type="bibr" rid="B7">Polhemus and Polhemus (2003)</xref> and <xref ref-type="bibr" rid="B12">Tran et al. (2009)</xref>. In addition, <italic><tp:taxon-name><tp:taxon-name-part taxon-name-part-type="genus" reg="Velia">V.</tp:taxon-name-part><tp:taxon-name-part taxon-name-part-type="species" reg="sinensis">sinensis</tp:taxon-name-part></tp:taxon-name></italic> can be distinguished from <italic><tp:taxon-name><tp:taxon-name-part taxon-name-part-type="genus" reg="Velia">V.</tp:taxon-name-part><tp:taxon-name-part taxon-name-part-type="species" reg="tonkina">tonkina</tp:taxon-name-part></tp:taxon-name></italic> by having the basal ends of the lateral sclerites in the endosoma slightly curved laterally (Fig. <xref ref-type="fig" rid="F9">9e</xref>). In contrast, <italic><tp:taxon-name><tp:taxon-name-part taxon-name-part-type="genus" reg="Velia">V.</tp:taxon-name-part><tp:taxon-name-part taxon-name-part-type="species" reg="tonkina">tonkina</tp:taxon-name-part></tp:taxon-name></italic> has the basal ends of the lateral sclerites in the endosoma slightly curved inward (Fig. <xref ref-type="fig" rid="F9">9g</xref>).</p></tp:treatment-sec><tp:treatment-sec sec-type="habitat" id="SECID0E2GAG"><title>Habitats.</title><p>Some specimens of <italic><tp:taxon-name><tp:taxon-name-part taxon-name-part-type="genus" reg="Velia">V.</tp:taxon-name-part><tp:taxon-name-part taxon-name-part-type="species" reg="sinensis">sinensis</tp:taxon-name-part></tp:taxon-name></italic> have been observed and collected in the shaded water surface and rock surface near streams (Fig. <xref ref-type="fig" rid="F10">10a, c</xref>).</p></tp:treatment-sec><tp:treatment-sec sec-type="distribution" id="SECID0EQHAG"><title>Distribution.</title><p>China (Sichuan) (Fig. <xref ref-type="fig" rid="F11">11</xref>).</p></tp:treatment-sec><tp:treatment-sec><!--Section generated to contain objects referenced in tp:taxon-treatment.--><fig id="F2" position="float" orientation="portrait"><object-id xmlns:xlink="http://www.w3.org/1999/xlink" content-type="doi" xlink:type="simple">10.3897/zookeys.1149.96680.figure2</object-id><object-id xmlns:xlink="http://www.w3.org/1999/xlink" content-type="arpha" xlink:type="simple">0C59E795-4438-5908-B816-1C57C20FD68B</object-id><label>Figure 2.</label><caption><p>Habitus of females and males of <italic><tp:taxon-name><tp:taxon-name-part taxon-name-part-type="genus" reg="Velia">Velia</tp:taxon-name-part></tp:taxon-name></italic> spp. in dorsal view (apterous form) <bold>a</bold><italic><tp:taxon-name><tp:taxon-name-part taxon-name-part-type="genus" reg="Velia">V.</tp:taxon-name-part><tp:taxon-name-part taxon-name-part-type="species" reg="longiconnexiva">longiconnexiva</tp:taxon-name-part></tp:taxon-name></italic>, female <bold>b</bold><italic><tp:taxon-name><tp:taxon-name-part taxon-name-part-type="genus" reg="Velia">V.</tp:taxon-name-part><tp:taxon-name-part taxon-name-part-type="species" reg="longiconnexiva">longiconnexiva</tp:taxon-name-part></tp:taxon-name></italic>, male <bold>c</bold><italic><tp:taxon-name><tp:taxon-name-part taxon-name-part-type="genus" reg="Velia">V.</tp:taxon-name-part><tp:taxon-name-part taxon-name-part-type="species" reg="sinensis">sinensis</tp:taxon-name-part></tp:taxon-name></italic>, female <bold>d</bold><italic><tp:taxon-name><tp:taxon-name-part taxon-name-part-type="genus" reg="Velia">V.</tp:taxon-name-part><tp:taxon-name-part taxon-name-part-type="species" reg="sinensis">sinensis</tp:taxon-name-part></tp:taxon-name></italic>, male <bold>e</bold><italic><tp:taxon-name><tp:taxon-name-part taxon-name-part-type="genus" reg="Velia">V.</tp:taxon-name-part><tp:taxon-name-part taxon-name-part-type="species" reg="tonkina">tonkina</tp:taxon-name-part></tp:taxon-name></italic>, female <bold>f</bold><italic><tp:taxon-name><tp:taxon-name-part taxon-name-part-type="genus" reg="Velia">V.</tp:taxon-name-part><tp:taxon-name-part taxon-name-part-type="species" reg="tonkina">tonkina</tp:taxon-name-part></tp:taxon-name></italic>, male. Scale bar: 2.0 <abbrev xmlns:xlink="http://www.w3.org/1999/xlink" xlink:title="millimeters" id="ABBRID0E1OAE" xlink:type="simple">mm</abbrev>.</p></caption><graphic xmlns:xlink="http://www.w3.org/1999/xlink" xlink:href="zookeys-1149-037_article-96680__-g002.jpg" position="float" orientation="portrait" xlink:type="simple" id="oo_814273.jpg"><uri content-type="original_file" xlink:type="simple">https://binary.pensoft.net/fig/814273</uri></graphic></fig><fig id="F3" position="float" orientation="portrait"><object-id xmlns:xlink="http://www.w3.org/1999/xlink" content-type="doi" xlink:type="simple">10.3897/zookeys.1149.96680.figure3</object-id><object-id xmlns:xlink="http://www.w3.org/1999/xlink" content-type="arpha" xlink:type="simple">19065EC0-A432-52F2-943B-DC4FD62CDC5E</object-id><label>Figure 3.</label><caption><p>Bodies of <italic><tp:taxon-name><tp:taxon-name-part taxon-name-part-type="genus" reg="Velia">Velia</tp:taxon-name-part></tp:taxon-name></italic> spp. (apterous female) <bold>a</bold><italic><tp:taxon-name><tp:taxon-name-part taxon-name-part-type="genus" reg="Velia">V.</tp:taxon-name-part><tp:taxon-name-part taxon-name-part-type="species" reg="bui">bui</tp:taxon-name-part></tp:taxon-name></italic> sp. nov., dorsal view <bold>b</bold><italic><tp:taxon-name><tp:taxon-name-part taxon-name-part-type="genus" reg="Velia">V.</tp:taxon-name-part><tp:taxon-name-part taxon-name-part-type="species" reg="bui">bui</tp:taxon-name-part></tp:taxon-name></italic> sp. nov., lateral view <bold>c</bold><italic><tp:taxon-name><tp:taxon-name-part taxon-name-part-type="genus" reg="Velia">V.</tp:taxon-name-part><tp:taxon-name-part taxon-name-part-type="species" reg="longiconnexiva">longiconnexiva</tp:taxon-name-part></tp:taxon-name></italic>, dorsal view <bold>d</bold><italic><tp:taxon-name><tp:taxon-name-part taxon-name-part-type="genus" reg="Velia">V.</tp:taxon-name-part><tp:taxon-name-part taxon-name-part-type="species" reg="longiconnexiva">longiconnexiva</tp:taxon-name-part></tp:taxon-name></italic>, lateral view <bold>e</bold><italic><tp:taxon-name><tp:taxon-name-part taxon-name-part-type="genus" reg="Velia">V.</tp:taxon-name-part><tp:taxon-name-part taxon-name-part-type="species" reg="sinensis">sinensis</tp:taxon-name-part></tp:taxon-name></italic>, dorsal view <bold>f</bold><italic><tp:taxon-name><tp:taxon-name-part taxon-name-part-type="genus" reg="Velia">V.</tp:taxon-name-part><tp:taxon-name-part taxon-name-part-type="species" reg="sinensis">sinensis</tp:taxon-name-part></tp:taxon-name></italic>, lateral view <bold>g</bold><italic><tp:taxon-name><tp:taxon-name-part taxon-name-part-type="genus" reg="Velia">V.</tp:taxon-name-part><tp:taxon-name-part taxon-name-part-type="species" reg="tonkina">tonkina</tp:taxon-name-part></tp:taxon-name></italic>, dorsal view <bold>h</bold><italic><tp:taxon-name><tp:taxon-name-part taxon-name-part-type="genus" reg="Velia">V.</tp:taxon-name-part><tp:taxon-name-part taxon-name-part-type="species" reg="tonkina">tonkina</tp:taxon-name-part></tp:taxon-name></italic>, lateral view. Scale bar: 2.0 <abbrev xmlns:xlink="http://www.w3.org/1999/xlink" xlink:title="millimeters" id="ABBRID0E1SAE" xlink:type="simple">mm</abbrev>.</p></caption><graphic xmlns:xlink="http://www.w3.org/1999/xlink" xlink:href="zookeys-1149-037_article-96680__-g003.jpg" position="float" orientation="portrait" xlink:type="simple" id="oo_814274.jpg"><uri content-type="original_file" xlink:type="simple">https://binary.pensoft.net/fig/814274</uri></graphic></fig><fig id="F8" position="float" orientation="portrait"><object-id xmlns:xlink="http://www.w3.org/1999/xlink" content-type="doi" xlink:type="simple">10.3897/zookeys.1149.96680.figure8</object-id><object-id xmlns:xlink="http://www.w3.org/1999/xlink" content-type="arpha" xlink:type="simple">A3C6E17C-0CBE-5095-88AB-BC871BAFEED1</object-id><label>Figure 8.</label><caption><p>Parameres of males <bold>a</bold><italic><tp:taxon-name><tp:taxon-name-part taxon-name-part-type="genus" reg="Velia">V.</tp:taxon-name-part><tp:taxon-name-part taxon-name-part-type="species" reg="bui">bui</tp:taxon-name-part></tp:taxon-name></italic> sp. nov., external view <bold>b</bold><italic><tp:taxon-name><tp:taxon-name-part taxon-name-part-type="genus" reg="Velia">V.</tp:taxon-name-part><tp:taxon-name-part taxon-name-part-type="species" reg="bui">bui</tp:taxon-name-part></tp:taxon-name></italic> sp. nov., perpendicular view <bold>c</bold><italic><tp:taxon-name><tp:taxon-name-part taxon-name-part-type="genus" reg="Velia">V.</tp:taxon-name-part><tp:taxon-name-part taxon-name-part-type="species" reg="bui">bui</tp:taxon-name-part></tp:taxon-name></italic> sp. nov., internal view <bold>d</bold><italic><tp:taxon-name><tp:taxon-name-part taxon-name-part-type="genus" reg="Velia">V.</tp:taxon-name-part><tp:taxon-name-part taxon-name-part-type="species" reg="longiconnexiva">longiconnexiva</tp:taxon-name-part></tp:taxon-name></italic>, external view <bold>e</bold><italic><tp:taxon-name><tp:taxon-name-part taxon-name-part-type="genus" reg="Velia">V.</tp:taxon-name-part><tp:taxon-name-part taxon-name-part-type="species" reg="longiconnexiva">longiconnexiva</tp:taxon-name-part></tp:taxon-name></italic>, perpendicular view <bold>f</bold><italic><tp:taxon-name><tp:taxon-name-part taxon-name-part-type="genus" reg="Velia">V.</tp:taxon-name-part><tp:taxon-name-part taxon-name-part-type="species" reg="longiconnexiva">longiconnexiva</tp:taxon-name-part></tp:taxon-name></italic>, internal view <bold>g</bold><italic><tp:taxon-name><tp:taxon-name-part taxon-name-part-type="genus" reg="Velia">V.</tp:taxon-name-part><tp:taxon-name-part taxon-name-part-type="species" reg="sinensis">sinensis</tp:taxon-name-part></tp:taxon-name></italic>, external view <bold>h</bold><italic><tp:taxon-name><tp:taxon-name-part taxon-name-part-type="genus" reg="Velia">V.</tp:taxon-name-part><tp:taxon-name-part taxon-name-part-type="species" reg="sinensis">sinensis</tp:taxon-name-part></tp:taxon-name></italic>, perpendicular view <bold>i</bold><italic><tp:taxon-name><tp:taxon-name-part taxon-name-part-type="genus" reg="Velia">V.</tp:taxon-name-part><tp:taxon-name-part taxon-name-part-type="species" reg="sinensis">sinensis</tp:taxon-name-part></tp:taxon-name></italic>, internal view <bold>j</bold><italic><tp:taxon-name><tp:taxon-name-part taxon-name-part-type="genus" reg="Velia">V.</tp:taxon-name-part><tp:taxon-name-part taxon-name-part-type="species" reg="tonkina">tonkina</tp:taxon-name-part></tp:taxon-name></italic>, external view <bold>k</bold><italic><tp:taxon-name><tp:taxon-name-part taxon-name-part-type="genus" reg="Velia">V.</tp:taxon-name-part><tp:taxon-name-part taxon-name-part-type="species" reg="tonkina">tonkina</tp:taxon-name-part></tp:taxon-name></italic>, perpendicular view <bold>l</bold><italic><tp:taxon-name><tp:taxon-name-part taxon-name-part-type="genus" reg="Velia">V.</tp:taxon-name-part><tp:taxon-name-part taxon-name-part-type="species" reg="tonkina">tonkina</tp:taxon-name-part></tp:taxon-name></italic>, internal view. Scale bar: 0.2 <abbrev xmlns:xlink="http://www.w3.org/1999/xlink" xlink:title="millimeters" id="ABBRID0EVPAG" xlink:type="simple">mm</abbrev>.</p></caption><graphic xmlns:xlink="http://www.w3.org/1999/xlink" xlink:href="zookeys-1149-037_article-96680__-g008.jpg" position="float" orientation="portrait" xlink:type="simple" id="oo_814279.jpg"><uri content-type="original_file" xlink:type="simple">https://binary.pensoft.net/fig/814279</uri></graphic></fig><fig id="F9" position="float" orientation="portrait"><object-id xmlns:xlink="http://www.w3.org/1999/xlink" content-type="doi" xlink:type="simple">10.3897/zookeys.1149.96680.figure9</object-id><object-id xmlns:xlink="http://www.w3.org/1999/xlink" content-type="arpha" xlink:type="simple">595CF3A9-89D0-5229-995A-C6846BADD899</object-id><label>Figure 9.</label><caption><p>Endosomal structures of <italic><tp:taxon-name><tp:taxon-name-part taxon-name-part-type="genus" reg="Velia">Velia</tp:taxon-name-part></tp:taxon-name></italic> spp. (males) <bold>a</bold><italic><tp:taxon-name><tp:taxon-name-part taxon-name-part-type="genus" reg="Velia">V.</tp:taxon-name-part><tp:taxon-name-part taxon-name-part-type="species" reg="bui">bui</tp:taxon-name-part></tp:taxon-name></italic> sp. nov., dorsal view <bold>b</bold><italic><tp:taxon-name><tp:taxon-name-part taxon-name-part-type="genus" reg="Velia">V.</tp:taxon-name-part><tp:taxon-name-part taxon-name-part-type="species" reg="bui">bui</tp:taxon-name-part></tp:taxon-name></italic> sp. nov., lateral view <bold>c</bold><italic><tp:taxon-name><tp:taxon-name-part taxon-name-part-type="genus" reg="Velia">V.</tp:taxon-name-part><tp:taxon-name-part taxon-name-part-type="species" reg="longiconnexiva">longiconnexiva</tp:taxon-name-part></tp:taxon-name></italic>, dorsal view <bold>d</bold><italic><tp:taxon-name><tp:taxon-name-part taxon-name-part-type="genus" reg="Velia">V.</tp:taxon-name-part><tp:taxon-name-part taxon-name-part-type="species" reg="longiconnexiva">longiconnexiva</tp:taxon-name-part></tp:taxon-name></italic>, lateral view <bold>e</bold><italic><tp:taxon-name><tp:taxon-name-part taxon-name-part-type="genus" reg="Velia">V.</tp:taxon-name-part><tp:taxon-name-part taxon-name-part-type="species" reg="sinensis">sinensis</tp:taxon-name-part></tp:taxon-name></italic>, dorsal view <bold>f</bold><italic><tp:taxon-name><tp:taxon-name-part taxon-name-part-type="genus" reg="Velia">V.</tp:taxon-name-part><tp:taxon-name-part taxon-name-part-type="species" reg="sinensis">sinensis</tp:taxon-name-part></tp:taxon-name></italic>, lateral view <bold>g</bold><italic><tp:taxon-name><tp:taxon-name-part taxon-name-part-type="genus" reg="Velia">V.</tp:taxon-name-part><tp:taxon-name-part taxon-name-part-type="species" reg="tonkina">tonkina</tp:taxon-name-part></tp:taxon-name></italic>, dorsal view <bold>h</bold><italic><tp:taxon-name><tp:taxon-name-part taxon-name-part-type="genus" reg="Velia">V.</tp:taxon-name-part><tp:taxon-name-part taxon-name-part-type="species" reg="tonkina">tonkina</tp:taxon-name-part></tp:taxon-name></italic>, lateral view. Scale bar: 0.2 <abbrev xmlns:xlink="http://www.w3.org/1999/xlink" xlink:title="millimeters" id="ABBRID0EPUAG" xlink:type="simple">mm</abbrev>. (ds = dorsal sclerite, ls = lateral sclerite, svs = secondary ventral sclerite).</p></caption><graphic xmlns:xlink="http://www.w3.org/1999/xlink" xlink:href="zookeys-1149-037_article-96680__-g009.jpg" position="float" orientation="portrait" xlink:type="simple" id="oo_814280.jpg"><uri content-type="original_file" xlink:type="simple">https://binary.pensoft.net/fig/814280</uri></graphic></fig><fig id="F10" position="float" orientation="portrait"><object-id xmlns:xlink="http://www.w3.org/1999/xlink" content-type="doi" xlink:type="simple">10.3897/zookeys.1149.96680.figure10</object-id><object-id xmlns:xlink="http://www.w3.org/1999/xlink" content-type="arpha" xlink:type="simple">742EEC01-9503-5C8E-A0A6-D6A245FA67C9</object-id><label>Figure 10.</label><caption><p>Photographs of habitats of <italic><tp:taxon-name><tp:taxon-name-part taxon-name-part-type="genus" reg="Velia">Velia</tp:taxon-name-part></tp:taxon-name></italic> spp. <bold>a</bold> habitat of <italic><tp:taxon-name><tp:taxon-name-part taxon-name-part-type="genus" reg="Velia">V.</tp:taxon-name-part><tp:taxon-name-part taxon-name-part-type="species" reg="sinensis">sinensis</tp:taxon-name-part></tp:taxon-name></italic><bold>b</bold> habitat of <italic><tp:taxon-name><tp:taxon-name-part taxon-name-part-type="genus" reg="Velia">V.</tp:taxon-name-part><tp:taxon-name-part taxon-name-part-type="species" reg="tonkina">tonkina</tp:taxon-name-part></tp:taxon-name></italic><bold>c</bold> habitat of cryptic area on rock surfaces near the stream of <italic><tp:taxon-name><tp:taxon-name-part taxon-name-part-type="genus" reg="Velia">V.</tp:taxon-name-part><tp:taxon-name-part taxon-name-part-type="species" reg="sinensis">sinensis</tp:taxon-name-part></tp:taxon-name></italic>.</p></caption><graphic xmlns:xlink="http://www.w3.org/1999/xlink" xlink:href="zookeys-1149-037_article-96680__-g010.jpg" position="float" orientation="portrait" xlink:type="simple" id="oo_814281.jpg"><uri content-type="original_file" xlink:type="simple">https://binary.pensoft.net/fig/814281</uri></graphic></fig><fig id="F11" position="float" orientation="portrait"><object-id xmlns:xlink="http://www.w3.org/1999/xlink" content-type="doi" xlink:type="simple">10.3897/zookeys.1149.96680.figure11</object-id><object-id xmlns:xlink="http://www.w3.org/1999/xlink" content-type="arpha" xlink:type="simple">2A923BEF-F0E5-5CD7-81E1-152DA5D9ECA7</object-id><label>Figure 11.</label><caption><p>Geographical distribution of subgenus <tp:taxon-name><tp:taxon-name-part taxon-name-part-type="genus" reg="Velia">Velia</tp:taxon-name-part> (<tp:taxon-name-part taxon-name-part-type="subgenus" reg="Cesavelia">Cesavelia</tp:taxon-name-part>)</tp:taxon-name>.</p></caption><graphic xmlns:xlink="http://www.w3.org/1999/xlink" xlink:href="zookeys-1149-037_article-96680__-g011.jpg" position="float" orientation="portrait" xlink:type="simple" id="oo_814282.jpg"><uri content-type="original_file" xlink:type="simple">https://binary.pensoft.net/fig/814282</uri></graphic></fig></tp:treatment-sec><ref-list><ref id="B7"><mixed-citation xmlns:xlink="http://www.w3.org/1999/xlink" xlink:type="simple"><person-group><name name-style="western"><surname>Polhemus</surname><given-names>DA</given-names></name><name name-style="western"><surname>Polhemus</surname><given-names>JT</given-names></name></person-group> (<year>2003</year>) A review of the <tp:taxon-name><tp:taxon-name-part taxon-name-part-type="subfamily">Veliinae</tp:taxon-name-part></tp:taxon-name> of Vietnam (<tp:taxon-name><tp:taxon-name-part taxon-name-part-type="suborder">Heteroptera</tp:taxon-name-part></tp:taxon-name>: <tp:taxon-name><tp:taxon-name-part taxon-name-part-type="family">Veliidae</tp:taxon-name-part></tp:taxon-name>) with description of a new <italic><tp:taxon-name><tp:taxon-name-part taxon-name-part-type="genus">Velia</tp:taxon-name-part></tp:taxon-name></italic> species. Journal of the New York Entomological Society 111(1): 29–40. <ext-link xlink:type="simple" ext-link-type="doi" xlink:href="10.1664/0028-7199(2003)111[0029:AROTVO]2.0.CO;2">https://doi.org/10.1664/0028-7199(2003)111[0029:AROTVO]2.0.CO;2</ext-link></mixed-citation></ref><ref id="B12"><mixed-citation xmlns:xlink="http://www.w3.org/1999/xlink" xlink:type="simple"><person-group><name name-style="western"><surname>Tran</surname><given-names>AD</given-names></name><name name-style="western"><surname>Zettel</surname><given-names>H</given-names></name><name name-style="western"><surname>Buzzetti</surname><given-names>FM</given-names></name></person-group> (<year>2009</year>) <article-title>Revision of the Oriental subgenus <tp:taxon-name><tp:taxon-name-part taxon-name-part-type="genus">Velia</tp:taxon-name-part> (<tp:taxon-name-part taxon-name-part-type="subgenus">Haldwania</tp:taxon-name-part>)</tp:taxon-name> Tamanini, 1955 (<tp:taxon-name><tp:taxon-name-part taxon-name-part-type="suborder">Heteroptera</tp:taxon-name-part></tp:taxon-name>: <tp:taxon-name><tp:taxon-name-part taxon-name-part-type="family">Veliidae</tp:taxon-name-part></tp:taxon-name>), with descriptions of four new species.</article-title><source>Insect Systematics &amp; Evolution</source><volume>40</volume>(<issue>2</issue>): <fpage>171</fpage>–<lpage>199</lpage>. <ext-link xlink:type="simple" ext-link-type="doi" xlink:href="10.1163/187631209X433760">https://doi.org/10.1163/187631209X433760</ext-link></mixed-citation></ref></ref-list></tp:taxon-treatment>
